# Supplementary material for: The Dielectrophoretic Alignment of Biphasic Metal Fillers for Thermal Interface Materials
Source: Polymers (Basel). 2023 Dec 8;15(24):4653. doi: 10.3390/polym15244653 (PMC10747968; doi:10.3390/polym15244653)
Supplement: Supplementary file 1 [file polymers-15-04653-s001.zip]

Archive with 1 entries (1 files):
- polymers-2744344-supplementary.pdf
